# Supplementary material for: Effects of Fortified Formula Milk Supplementation on Neurocognitive Development and the Microbiota–Gut–Brain Axis in Preschool Children: A Cluster-Randomized, Double-Blind, Controlled Trial
Source: Nutrients. 2026 Apr 7;18(7):1167. doi: 10.3390/nu18071167 (PMC13074376; doi:10.3390/nu18071167)
Supplement: Supplementary file 1 [file nutrients-18-01167-s001.zip]

Archive with 1 entries (1 files):
- nutrients-4201005-supplementary.pdf
